# Supplementary material for: Prediction of resistance to chemotherapy in ovarian cancer: a systematic review
Source: BMC Cancer. 2015 Mar 11;15:117. doi: 10.1186/s12885-015-1101-8 (PMC4371880; doi:10.1186/s12885-015-1101-8)
Supplement: Additional file 1 — PubMed search terms. [file 12885_2015_1101_MOESM1_ESM.txt]

(Ovarian Neoplasms[Mesh] OR ((ovarian[tiab] AND cancer[tiab]) NOT medline[sb]) OR ((ovarian[tiab] AND carcinoma[tiab]) NOT medline[sb]) OR ((ovarian[tiab] AND cancerous[tiab]) NOT medline[sb]) OR ovarian neoplasm*[tw] OR ((ovary[tiab] AND cancer[tiab]) NOT medline[sb]) OR ovary neoplasm*[tiab]) 
AND 
("Chemotherapy, Adjuvant"[Mesh] OR "Antineoplastic Agents"[Mesh] OR chemotherapy[tiab] OR chemotherap*[tiab] OR Doxorubicin[tiab] OR Cisplatin[tiab] OR Carboplatin[tiab] OR taxanes[tiab] OR taxane[tiab] OR Paclitaxel[tiab] OR vinorelbine[tiab] OR platinum[tiab] OR Antineoplastic Combined Chemotherapy Protocols/therapeutic use[mesh] NOT molecular targeted therapy[mesh]) 
AND 
(Gene Expression/drug effects[Mesh] OR Gene Expression/genetics[Mesh] OR gene expression[tiab] OR genetic express*[tiab] OR upregula*[tiab] OR downregula*[tiab] OR gene regula*[tiab] OR microarray[tiab] OR microarrays[tiab] OR gene signature*[tiab] OR gene expression profiling[mesh] OR microarray analysis[mesh] OR real-time polymerase chain reaction[mesh] NOT (MicroRNAs[Mesh] OR microRNA[tiab] OR microRNAs[tiab] OR miRNA[tiab] or protein expression[tw])) 
AND 
(chemoresistance[tw] OR chemo-resistant[tw] OR chemoresistant[tw] OR chemo-resistance[tw] OR resistance to chemotherapy[tw] OR (resistance[tiab] AND chemotherapy[tiab]) OR (resistant[tiab] AND chemotherapy[tiab]) OR drug resistance[tw] OR chemosensitivity[tw] OR chemosensitive[tw] OR (chemoresponse[tiab] AND resistance[tiab]) OR (treatment outcome[mesh] AND chemotherapy[tw]) OR gene expression regulation,neoplastic[mesh])
AND
((Humans[Mesh] NOT cell line, tumor[mesh] NOT cell line[Mesh] NOT Xenograft Model Antitumor Assays[Mesh]) OR (Human[Mesh] AND Tumor cells, cultured[Mesh:noexp] AND (patients[tw] OR patient[tw])) OR ((human[tiab] NOT cell-line[tiab] NOT cell line[tiab] NOT xenograft[tiab]) NOT medline[sb]) OR ((patients[tiab] NOT cell-line[tiab] NOT cell line[tiab]) NOT medline[sb]) NOT (animal model[tiab] NOT medline[sb]))
AND
(Molecular Medicine[mesh] OR molecular diagnostic[tw] OR molecular diagnostic techniques[mesh] OR (resistance[tw] AND predict[tw]) OR (prognosis[tw] AND predict[tw]) OR (outcome[tw] AND predict[tw]) OR (outcome[tw] AND prediction[tw]) OR (prognosis[tw] AND prediction[tw]) OR (relapse[tw] AND prediction[tw]) OR (relapse[tw] AND predict[tw]) OR (recurrence[tw] AND prediction[tw]) OR (recurrence[tw] AND predict[tw]) OR (prognostic[tw] AND prediction[tw]) OR (prognostic[tw] AND predict[tw]) OR (treatment outcome[mesh] AND predict[tw]) OR (response[tw] AND predict[tw]) OR (response[tw] AND prediction[tw]) OR (molecular biologic techniques[tw] NOT medline[sb]) OR (molecular biology techniques[tw] NOT medline[sb]) OR Drug Screening Assays, Antitumor[mesh] OR predictive value of tests [mesh] OR (molecular biological techniques[tw] NOT medline[sb]) OR discriminate[tiab] OR differentiate[tiab] OR categorise[tiab] OR categorize[tiab] NOT imaging[tiab] OR computing methodologies[mesh] OR statistical analysis[tw] OR statistical modelling[tw] OR machine learning[tw] OR supervised[tiab] OR unsupervised[tiab] OR algorithms[mesh] OR multiple linear regression[tiab] OR (regression[tiab] AND analysis[tiab]) OR ((prediction[tiab] OR predictive[tiab] OR predicting[tiab] OR predicts[tiab] OR predict[tiab] OR predictors[tiab] OR predictor[tiab]) AND (development[tiab] OR developed[tiab] OR developing[tiab])) OR predictive value of tests[mesh] OR ((individualised[tiab] OR individualized[tiab] OR personalised[tiab] OR personalized[tiab] OR stratified[tiab]) AND (treatment[tiab] OR medicine[tiab] OR chemotherapy[tiab] OR drug choice[tiab])) OR forecasting[mesh])
